# Supplementary material for: Status of the undisturbed mangroves at Brunei Bay, East Malaysia: a preliminary assessment based on remote sensing and ground-truth observations
Source: PeerJ. 2018 Feb 20;6:e4397. doi: 10.7717/peerj.4397 (PMC5824673; doi:10.7717/peerj.4397)
Supplement: File S1 — Raw data for Limbang. [file peerj-06-4397-s001.xlsx]

## Sheet: Read me !
INPUT DATA :			For the nearest tree in each quadrant :
	Number of sample points		ID	Identity
m	Number of species		d	Sample-point to tree-bark distance
	Species' nomenclature		G130	Girth(s) for one or more stems
			h	Height
N.B. For aggregated trees distance d should be measured to the centre of the colony instead of the nearest tree.
OUTPUT DATA :			For each tree :
qt	Total number of quadrants		D130	Diameter(s) for one or more stems
q0	Number of empty quadrants		Ba	Basal area
%MST	Proportion of multiple-stemmed trees		For each species :
	Mean number of stems in multiple-stemmed trees		De	Absolute density
mean h	Mean height		Ba	Absolute basal area
De	Total forest density		F	Absolute frequency
De'	Total forest density (corrected for empty quadrats)		Der	Relative density
Ba	Total basal area		Dor	Relative dominance (= relative basal area)
F	Total frequency		Fr	Relative frequency
C.I.	Complexity Index (Holdridge et al., 1971)		I.V.	Importance Value (Curtis, 1959)
	with variations sensu Blanco et al. (2001)
P	Presence/sample point (only given on calculations worksheet)
FILE STRUCTURE :
Licese Agreement : to be carefully read and accepted by the user
Worksheet 'Read me !' : to be carefully read by the user
Worksheet 'Raw INPUT data' : this is the only sheet to be completed by the user
Worksheet 'OUTPUT Summary' : sheet with results
Worksheet 'Calculations' : summary of the raw data and individual calculations (see paper)
Worksheet 'Database criteria' : criteria for calculation formulae involving databases
COMPLETING AND CHECKING THE 'Raw INPUT data' WORKSHEET in 10 SIMPLE STEPS :
1. only cells that need to be filled can be filled, i.e. the blue box, the green box and all white cells
2. START by completing the number of sample points, the number of species and the nth nearest tree considered in the field
3. the file automatically lists the species and sample points to be filled
4. THEN complete the species' nomenclature
5. the file automatically provides the abbreviation that must be used in the species ID column
6. FINALLY, complete the data in the white cells for records (rows) that are preceded by a sample point number.
7. note that inconsistent data and errors (e.g. erroneous abbreviation) will be displayed in the orange columns
8. if anything cannot be calculated it will show '#N/A' on the summary file and you should check error messages
9. even if all summary calculations are available, there may still be input errors that influenced them (see black box)
10. trace the input errors using the bright yellow column, read the error message in the orange column, and correct
IMPORTANT VERSION NOTES :
Version 1.01	Basic version (published as peer-reviewed paper with aforementioned reference)
Version 2.01	Note that for single-stemmed trees d is to be measured up to the tree bark, but the interface recomputes it automatically to the centre of the tree. For MST distance d is directly measured to the centre of the colony in the field.
Version 3.01	The architecture of a MST tree composed of three stems with a radius of 2 cm is clearly different from that of a single-stemmed tree with a radius of 6 cm. When conducting biomass studies (in which basal area and height of the tree is considered) averaging the basal areas of the individual stems in a MST underestimates the true basal area of the tree (and the biomass), whereas summing them overes…
Version 4.01	From this version onwards the user has the choice to insert distance measures to the first nearest tree (default), to the second nearest tree, or to the third nearest tree. Each of these has its own density estimator (Pollard, 1971). Note that earlier versions of P-DATA-PRO used the simple density estimator = (average distance)-2 (Cintrón & Schaeffer-Novelli, 1984) when comparing different studie…
Version 5.01	In previous versions the basal area of a MST is calculated as the sum of basal areas of its different truks, instead of being based on the basal area of the sum of diameters of its trunks.

## Sheet: Raw INPUT data
Sample point	Quadrant	Species ID	ERROR messages	Sample point to tree-bark Distance d	Height h	Girth G130 of a single-stemmed tree or of all stems of a multiple-stemmed tree																					Number of ERROR messages		FILL the total number of SAMPLE POINTS in the BLUE box to the right (max. 100)				9
				(m)	(m)	(cm)																					0		FILL the total number of tree SPECIES in the GREEN box to the right (max. 30)				4
																													FILL which nth nearest tree was measured from each sample point in each quadrant: 1 = first nearest tree (default), 2 = second nearest tree, 3 = third nearest tree				1
																													Nomenclature		Genus	Species	Abbreviation
1	a	X.gra	X.gra	2.78	15	625
1	b	X.gra	X.gra	3.4	18	365																							species	1	Xylocarpus	granatum	X.gra
1	c	X.gra	X.gra	2.8	13	305																							species	2	Sonneratia	caseolaris	S.cas
1	d																												species	3	Nypa	fruticans	N.fru
2	a																												species	4	Bruguiera	gymnorrhiza	B.gym
2	b	X.gra	X.gra	2.3	10	126
2	c
2	d
3	a	S.cas	S.cas	5	9	126
3	b	S.cas	S.cas	4	11	220
3	c	S.cas	S.cas	4	10	220
3	d
4	a
4	b	S.cas	S.cas	2.3	9	94
4	c
4	d	S.cas	S.cas	2.3	12	141
5	a
5	b
5	c	S.cas	S.cas	3.1	13	236
5	d	S.cas	S.cas	4.2	15	336
6	a
6	b
6	c
6	d	S.cas	S.cas	4.3	15	603
7	a	N.fru	N.fru	5	6.7	277
7	b
7	c
7	d
8	a	N.fru	N.fru	2.7	6.7	247
8	b	N.fru	N.fru	5	6.7	253
8	c
8	d
9	a	N.fru	N.fru	1	7	256
9	b	B.gym	B.gym	4	6	30
9	c
9	d

## Sheet: OUTPUT Summary
Summary of PCQM based forestry parameters
sensu Dahdouh-Guebas & Koedam (2006) using P-DATA-PRO_100 (Version 5.01)
Results for the total forest or vegetation assemblage :
•	Number of PCQM sample points			9
•	Total number of quadrants			36
•	Number of empty quadrants			19
•	Number of tree species			4
•	Distances measured from the sample point to the			FIRST nearest tree in each quadrant
•	Proportion of multiple-stemmed trees			0	%
•	Mean number of stems in multiple-stemmed trees			#N/A	stems
•	Mean height			10.7706	m
•	Total forest density			0.163059	trees/m2
•	Total forest density (corrected for empty quadrats)			0.0770002	trees/m2
•	Total forest density			163.059	trees/0.1ha
•	Total basal area			120.181	m2/0.1ha
•	Total frequency			111.111	%
•	Complexity Index (using mean height)			844.272
•	Complexity Index (using modal height)			1175.8
•	Complexity Index (using maximal height)			1410.96
Results for individual species :
	Genus and species name	De	Ba	F	Der	Dor	Fr	I.V.	rank
		(stems/0.1ha)	(m2/0.1ha)		(%)	(%)	(%)
1	Xylocarpus granatum	38.3669	48.2969	22.2222	23.5294	40.1867	20	83.7161	2
2	Sonneratia caseolaris	76.7338	51.4144	44.4444	47.0588	42.7807	40	129.84	1
3	Nypa fruticans	38.3669	20.4013	33.3333	23.5294	16.9754	30	70.5048	3
4	Bruguiera gymnorrhiza	9.59172	0.0686957	11.1111	5.88235	0.05716	10	15.9395	4

## Sheet: Calculations
	Quadrant	Species ID	Distance	Distance	Girth	Diameter	Basal Area	# stems	Height	Presence per sample point (P = sum of all presences per sample points)
			d	d2	G130	D130	Ba		(m)
			(m)		(cm)	(cm)	(m2)		(m)
		Species					Basal Area	Stems		X.gra	S.cas	N.fru	B.gym
1	1a	X.gra	3.77472	14.2485	625	198.944	3.10849	1	15	1	0	0	0
1	1b	X.gra	3.98092	15.8477	365	116.183	1.06017	1	18
1	1c	X.gra	3.28542	10.794	305	97.0845	0.740269	1	13
0	1d
0	2a									1	0	0	0
1	2b	X.gra	2.50054	6.25268	126	40.107	0.126337	1	10
0	2c
0	2d
1	3a	S.cas	5.20054	27.0456	126	40.107	0.126337	1	9	0	1	0	0
1	3b	S.cas	4.35014	18.9237	220	70.0282	0.385155	1	11
1	3c	S.cas	4.35014	18.9237	220	70.0282	0.385155	1	10
0	3d
0	4a									0	1	0	0
1	4b	S.cas	2.44961	6.00057	94	29.9211	0.0703147	1	9
0	4c
1	4d	S.cas	2.52441	6.37264	141	44.8817	0.158208	1	12
0	5a									0	1	0	0
0	5b
1	5c	S.cas	3.47561	12.0798	236	75.1211	0.443215	1	13
1	5d	S.cas	4.73476	22.418	336	106.952	0.898398	1	15
0	6a									0	1	0	0
0	6b
0	6c
1	6d	S.cas	5.2597	27.6645	603	191.941	2.89351	1	15
1	7a	N.fru	5.44086	29.6029	277	88.1718	0.61059	1	6.7	0	0	1	0
0	7b
0	7c
0	7d
1	8a	N.fru	3.09311	9.56735	247	78.6225	0.485494	1	6.7	0	0	1	0
1	8b	N.fru	5.40266	29.1888	253	80.5324	0.509367	1	6.7
0	8c
0	8d
1	9a	N.fru	1.40744	1.98088	256	81.4873	0.521519	1	7	0	0	1	1
1	9b	B.gym	4.04775	16.3843	30	9.5493	0.00716197	1	6
0	9c
0	9d
36	= qt	mean d =	3.8399		m		% MST =	0	10.7706	= mean h (m)								COMPLEXITY INDEX (mean h) =	844.272
17	= qn	De =	0.163059	0.163059	trees/m2		mean # stems in MST =	#DIV/0!	15	= modal h (m)								COMPLEXITY INDEX (modal h) =	1175.8
19	= q0	De' =	0.0770002	0.0770002	trees/m2				18	= max h (m)								COMPLEXITY INDEX (max h) =	1410.96
									4	= # species
DENSITY							BASAL AREA / DOMINANCE					FREQUENCY					I.V.	species rank
presence		# in total	De (stems/0.1ha)	Der			mean Ba (m2)	Ba by species (m2)	Dor			P	F	Fr
4	X.gra	0.235294	38.3669	23.5294	%	X.gra	1.25882	48.2969	40.1867	%	X.gra	2	22.2222	20	%	X.gra	83.7161	2
8	S.cas	0.470588	76.7338	47.0588	%	S.cas	0.670036	51.4144	42.7807	%	S.cas	4	44.4444	40	%	S.cas	129.84	1
4	N.fru	0.235294	38.3669	23.5294	%	N.fru	0.531743	20.4013	16.9754	%	N.fru	3	33.3333	30	%	N.fru	70.5048	3
1	B.gym	0.0588235	9.59172	5.88235	%	B.gym	0.00716197	0.0686957	0.05716	%	B.gym	1	11.1111	10	%	B.gym	15.9395	4
17		TOTAL	163.059	100	%		TOTAL	120.181	100	%		TOTAL	111.111	100	%

## Sheet: Database Criteria
DATABASE CRITERIA (Do not modify !!!)
	Species		Stems
species 1	X.gra		>1
	Species
species 2	S.cas
	Species
species 3	N.fru
	Species
species 4	B.gym
