# Supplementary material for: Status of the undisturbed mangroves at Brunei Bay, East Malaysia: a preliminary assessment based on remote sensing and ground-truth observations
Source: PeerJ. 2018 Feb 20;6:e4397. doi: 10.7717/peerj.4397 (PMC5824673; doi:10.7717/peerj.4397)
Supplement: File S4 — Raw data for Weston. [file peerj-06-4397-s004.xlsx]

## Sheet: Read me !
INPUT DATA :			For the nearest tree in each quadrant :
	Number of sample points		ID	Identity
m	Number of species		d	Sample-point to tree-bark distance
	Species' nomenclature		G130	Girth(s) for one or more stems
			h	Height
N.B. For aggregated trees distance d should be measured to the centre of the colony instead of the nearest tree.
OUTPUT DATA :			For each tree :
qt	Total number of quadrants		D130	Diameter(s) for one or more stems
q0	Number of empty quadrants		Ba	Basal area
%MST	Proportion of multiple-stemmed trees		For each species :
	Mean number of stems in multiple-stemmed trees		De	Absolute density
mean h	Mean height		Ba	Absolute basal area
De	Total forest density		F	Absolute frequency
De'	Total forest density (corrected for empty quadrats)		Der	Relative density
Ba	Total basal area		Dor	Relative dominance (= relative basal area)
F	Total frequency		Fr	Relative frequency
C.I.	Complexity Index (Holdridge et al., 1971)		I.V.	Importance Value (Curtis, 1959)
	with variations sensu Blanco et al. (2001)
P	Presence/sample point (only given on calculations worksheet)
FILE STRUCTURE :
Licese Agreement : to be carefully read and accepted by the user
Worksheet 'Read me !' : to be carefully read by the user
Worksheet 'Raw INPUT data' : this is the only sheet to be completed by the user
Worksheet 'OUTPUT Summary' : sheet with results
Worksheet 'Calculations' : summary of the raw data and individual calculations (see paper)
Worksheet 'Database criteria' : criteria for calculation formulae involving databases
COMPLETING AND CHECKING THE 'Raw INPUT data' WORKSHEET in 10 SIMPLE STEPS :
1. only cells that need to be filled can be filled, i.e. the blue box, the green box and all white cells
2. START by completing the number of sample points, the number of species and the nth nearest tree considered in the field
3. the file automatically lists the species and sample points to be filled
4. THEN complete the species' nomenclature
5. the file automatically provides the abbreviation that must be used in the species ID column
6. FINALLY, complete the data in the white cells for records (rows) that are preceded by a sample point number.
7. note that inconsistent data and errors (e.g. erroneous abbreviation) will be displayed in the orange columns
8. if anything cannot be calculated it will show '#N/A' on the summary file and you should check error messages
9. even if all summary calculations are available, there may still be input errors that influenced them (see black box)
10. trace the input errors using the bright yellow column, read the error message in the orange column, and correct
IMPORTANT VERSION NOTES :
Version 1.01	Basic version (published as peer-reviewed paper with aforementioned reference)
Version 2.01	Note that for single-stemmed trees d is to be measured up to the tree bark, but the interface recomputes it automatically to the centre of the tree. For MST distance d is directly measured to the centre of the colony in the field.
Version 3.01	The architecture of a MST tree composed of three stems with a radius of 2 cm is clearly different from that of a single-stemmed tree with a radius of 6 cm. When conducting biomass studies (in which basal area and height of the tree is considered) averaging the basal areas of the individual stems in a MST underestimates the true basal area of the tree (and the biomass), whereas summing them overes…
Version 4.01	From this version onwards the user has the choice to insert distance measures to the first nearest tree (default), to the second nearest tree, or to the third nearest tree. Each of these has its own density estimator (Pollard, 1971). Note that earlier versions of P-DATA-PRO used the simple density estimator = (average distance)-2 (Cintrón & Schaeffer-Novelli, 1984) when comparing different studie…
Version 5.01	In previous versions the basal area of a MST is calculated as the sum of basal areas of its different truks, instead of being based on the basal area of the sum of diameters of its trunks.

## Sheet: Raw INPUT data
Sample point	Quadrant	Species ID	ERROR messages	Sample point to tree-bark Distance d	Height h	Girth G130 of a single-stemmed tree or of all stems of a multiple-stemmed tree																					Number of ERROR messages		FILL the total number of SAMPLE POINTS in the BLUE box to the right (max. 100)				20
				(m)	(m)	(cm)																					0		FILL the total number of tree SPECIES in the GREEN box to the right (max. 30)				5
																													FILL which nth nearest tree was measured from each sample point in each quadrant: 1 = first nearest tree (default), 2 = second nearest tree, 3 = third nearest tree				1
																													Nomenclature		Genus	Species	Abbreviation
1	a	S.cas	S.cas	3.9	12	176
1	b	S.cas	S.cas	3.4	7	56.6																							species	1	Sonneratia	caseolaris	S.cas
1	c																												species	2	Nypa	fruticans	N.fru
1	d	S.cas	S.cas	3.9	10	106.9																							species	3	Rhizophora	apiculata	R.api
2	a	S.cas	S.cas	1.5	14	292.3																							species	4	Xylocarpus	granatum	X.gra
2	b	S.cas	S.cas	2	7	78.6																							species	5	Bruguiera	cylindrica	B.cyl
2	c	S.cas	S.cas	2.2	6	53.4
2	d	S.cas	S.cas	1.7	6	37.7
3	a	S.cas	S.cas	2.9	10	9.4
3	b
3	c	S.cas	S.cas	1.7	10	25.1
3	d	S.cas	S.cas	1.7	9	15.7
4	a	S.cas	S.cas	1.9	13	44
4	b
4	c	S.cas	S.cas	1.9	8	18.9
4	d	S.cas	S.cas	2.6	18	147.7
5	a	S.cas	S.cas	4.6	14	78.6
5	b	S.cas	S.cas	3.87	12	84.9
5	c	N.fru	N.fru	3.78	8	229
5	d	S.cas	S.cas	2.4	13	75.4
6	a	N.fru	N.fru	2.1	8	180
6	b	S.cas	S.cas	2.5	13	125.7
6	c
6	d
7	a	N.fru	N.fru	4.27	5	125
7	b	S.cas	S.cas	4.57	10	84.9
7	c	S.cas	S.cas	5	16	180
7	d	S.cas	S.cas	5	12	179.1
8	a	S.cas	S.cas	4.8	11	56.6
8	b
8	c	S.cas	S.cas	3.46	9	29.9
8	d	S.cas	S.cas	1.8	14	109
9	a
9	b
9	c	S.cas	S.cas	4.3	10	40
9	d
10	a
10	b
10	c	S.cas	S.cas	3.6	11	62
10	d	S.cas	S.cas	4.8	13	60
11	a	R.api	R.api	4.5	13	50
11	b	R.api	R.api	3.6	13	91.1
11	c	R.api	R.api	2.68	7	30
11	d	R.api	R.api	2.8	6	22
12	a	R.api	R.api	5	14	220
12	b	R.api	R.api	3.7	13	150.9
12	c	R.api	R.api	4.7	15	70
12	d	R.api	R.api	3	13	50
13	a	B.cyl	B.cyl	1.1	13	53.4
13	b
13	c	X.gra	X.gra	4	10	35
13	d	X.gra	X.gra	2.2	9	50
14	a	N.fru	N.fru	2.4	7	40
14	b	B.cyl	B.cyl	3.16	9	50
14	c	N.fru	N.fru	2.7	8	255
14	d	B.cyl	B.cyl	4.3	12.5	72.3
15	a	N.fru	N.fru	3.8	8	540.6
15	b	N.fru	N.fru	1.9	9	100
15	c	N.fru	N.fru	0.93	9	93
15	d	B.cyl	B.cyl	2.3	11	50
16	a	N.fru	N.fru	1.6	8	348.9
16	b	X.gra	X.gra	3	8	30
16	c	N.fru	N.fru	3	9	597.1
16	d	N.fru	N.fru	2.6	8	477.7
17	a	X.gra	X.gra	3.8	14	226.3
17	b	N.fru	N.fru	2.5	9	282.9
17	c	N.fru	N.fru	2	8	95
17	d	X.gra	X.gra	2.7	15	135
18	a	N.fru	N.fru	4	7	110
18	b	X.gra	X.gra	3.8	13	260.9
18	c	X.gra	X.gra	1.5	8	40
18	d	X.gra	X.gra	3.8	12	33
19	a	N.fru	N.fru	1.6	7	581.4
19	b	N.fru	N.fru	0.5	6	170
19	c	R.api	R.api	3.7	7	16
19	d
20	a	R.api	R.api	4	15	90
20	b
20	c	X.gra	X.gra	1.6	13	163.4
20	d	X.gra	X.gra	2.7	14	70

## Sheet: OUTPUT Summary
Summary of PCQM based forestry parameters
sensu Dahdouh-Guebas & Koedam (2006) using P-DATA-PRO_100 (Version 5.01)
Results for the total forest or vegetation assemblage :
•	Number of PCQM sample points			20
•	Total number of quadrants			80
•	Number of empty quadrants			14
•	Number of tree species			5
•	Distances measured from the sample point to the			FIRST nearest tree in each quadrant
•	Proportion of multiple-stemmed trees			0	%
•	Mean number of stems in multiple-stemmed trees			#N/A	stems
•	Mean height			10.447	m
•	Total forest density			0.130064	trees/m2
•	Total forest density (corrected for empty quadrats)			0.107303	trees/m2
•	Total forest density			130.064	trees/0.1ha
•	Total basal area			35.1168	m2/0.1ha
•	Total frequency			155	%
•	Complexity Index (using mean height)			238.58
•	Complexity Index (using modal height)			296.884
•	Complexity Index (using maximal height)			411.07
Results for individual species :
	Genus and species name	De	Ba	F	Der	Dor	Fr	I.V.	rank
		(stems/0.1ha)	(m2/0.1ha)		(%)	(%)	(%)
1	Sonneratia caseolaris	51.2375	4.67562	50	39.3939	13.3145	32.2581	84.9665	2
2	Nypa fruticans	31.5308	25.9152	45	24.2424	73.7971	29.0323	127.072	1
3	Rhizophora apiculata	19.7067	1.55426	20	15.1515	4.42596	12.9032	32.4807	4
4	Xylocarpus granatum	19.7067	2.76663	25	15.1515	7.87836	16.129	39.1589	3
5	Bruguiera cylindrica	7.8827	0.205104	15	6.06061	0.584063	9.67742	16.3221	5

## Sheet: Calculations
	Quadrant	Species ID	Distance	Distance	Girth	Diameter	Basal Area	# stems	Height	Presence per sample point (P = sum of all presences per sample points)
			d	d2	G130	D130	Ba		(m)
			(m)		(cm)	(cm)	(m2)		(m)
		Species					Basal Area	Stems		S.cas	N.fru	R.api	X.gra	B.cyl
1	1a	S.cas	4.18011	17.4733	176	56.0225	0.246499	1	12	1	0	0	0	0
1	1b	S.cas	3.49008	12.1807	56.6	18.0163	0.0254931	1	7
0	1c
1	1d	S.cas	4.07014	16.566	106.9	34.0273	0.090938	1	10
1	2a	S.cas	1.96521	3.86205	292.3	93.042	0.679904	1	14	1	0	0	0	0
1	2b	S.cas	2.1251	4.51603	78.6	25.0192	0.0491626	1	7
1	2c	S.cas	2.28499	5.22117	53.4	16.9977	0.022692	1	6
1	2d	S.cas	1.76	3.0976	37.7	12.0003	0.0113103	1	6
1	3a	S.cas	2.91496	8.497	9.4	2.99211	0.000703147	1	10	1	0	0	0	0
0	3b
1	3c	S.cas	1.73995	3.02742	25.1	7.98958	0.00501346	1	10
1	3d	S.cas	1.72499	2.97558	15.7	4.99747	0.00196151	1	9
1	4a	S.cas	1.97003	3.88101	44	14.0056	0.0154062	1	13	1	0	0	0	0
0	4b
1	4c	S.cas	1.93008	3.72521	18.9	6.01606	0.00284259	1	8
1	4d	S.cas	2.83507	8.03763	147.7	47.0144	0.173601	1	18
1	5a	S.cas	4.7251	22.3265	78.6	25.0192	0.0491626	1	14	1	1	0	0	0
1	5b	S.cas	4.00512	16.041	84.9	27.0245	0.0573595	1	12
1	5c	N.fru	4.14446	17.1766	229	72.893	0.417312	1	8
1	5d	S.cas	2.52	6.35041	75.4	24.0006	0.0452411	1	13
1	6a	N.fru	2.38648	5.69528	180	57.2958	0.257831	1	8	1	1	0	0	0
1	6b	S.cas	2.70006	7.29031	125.7	40.0116	0.125736	1	13
0	6c
0	6d
1	7a	N.fru	4.46894	19.9715	125	39.7887	0.12434	1	5	1	1	0	0	0
1	7b	S.cas	4.70512	22.1382	84.9	27.0245	0.0573595	1	10
1	7c	S.cas	5.28648	27.9469	180	57.2958	0.257831	1	16
1	7d	S.cas	5.28505	27.9317	179.1	57.0093	0.255259	1	12
1	8a	S.cas	4.89008	23.9129	56.6	18.0163	0.0254931	1	11	1	0	0	0	0
0	8b
1	8c	S.cas	3.50759	12.3032	29.9	9.51747	0.00711431	1	9
1	8d	S.cas	1.97348	3.89462	109	34.6958	0.094546	1	14
0	9a									1	0	0	0	0
0	9b
1	9c	S.cas	4.36366	19.0415	40	12.7324	0.0127324	1	10
0	9d
0	10a									1	0	0	0	0
0	10b
1	10c	S.cas	3.69868	13.6802	62	19.7352	0.0305896	1	11
1	10d	S.cas	4.89549	23.9659	60	19.0986	0.0286479	1	13
1	11a	R.api	4.57958	20.9725	50	15.9155	0.0198944	1	13	0	0	1	0	0
1	11b	R.api	3.74499	14.025	91.1	28.998	0.066043	1	13
1	11c	R.api	2.72775	7.4406	30	9.5493	0.00716197	1	7
1	11d	R.api	2.83501	8.0373	22	7.00282	0.00385155	1	6
1	12a	R.api	5.35014	28.624	220	70.0282	0.385155	1	14	0	0	1	0	0
1	12b	R.api	3.94016	15.5249	150.9	48.033	0.181204	1	13
1	12c	R.api	4.81141	23.1497	70	22.2817	0.038993	1	15
1	12d	R.api	3.07958	9.4838	50	15.9155	0.0198944	1	13
1	13a	B.cyl	1.18499	1.4042	53.4	16.9977	0.022692	1	13	0	0	0	1	1
0	13b
1	13c	X.gra	4.0557	16.4487	35	11.1408	0.00974824	1	10
1	13d	X.gra	2.27958	5.19647	50	15.9155	0.0198944	1	9
1	14a	N.fru	2.46366	6.06963	40	12.7324	0.0127324	1	7	0	1	0	0	1
1	14b	B.cyl	3.23958	10.4949	50	15.9155	0.0198944	1	9
1	14c	N.fru	3.10585	9.64627	255	81.169	0.517453	1	8
1	14d	B.cyl	4.41507	19.4928	72.3	23.0138	0.0415975	1	12.5
1	15a	N.fru	4.66039	21.7193	540.6	172.078	2.32564	1	8	0	1	0	0	1
1	15b	N.fru	2.05915	4.24012	100	31.831	0.0795775	1	9
1	15c	N.fru	1.07801	1.16211	93	29.6028	0.0688266	1	9
1	15d	B.cyl	2.37958	5.66239	50	15.9155	0.0198944	1	11
1	16a	N.fru	2.15529	4.64528	348.9	111.058	0.968706	1	8	0	1	0	1	0
1	16b	X.gra	3.04775	9.28876	30	9.5493	0.00716197	1	8
1	16c	N.fru	3.95031	15.605	597.1	190.063	2.83716	1	9
1	16d	N.fru	3.36028	11.2915	477.7	152.057	1.81594	1	8
1	17a	X.gra	4.16017	17.307	226.3	72.0335	0.40753	1	14	0	1	0	1	0
1	17b	N.fru	2.95025	8.70397	282.9	90.0499	0.636878	1	9
1	17c	N.fru	2.1512	4.62765	95	30.2394	0.0718187	1	8
1	17d	X.gra	2.91486	8.4964	135	42.9718	0.14503	1	15
1	18a	N.fru	4.17507	17.4312	110	35.0141	0.0962887	1	7	0	1	0	1	0
1	18b	X.gra	4.21524	17.7682	260.9	83.047	0.541674	1	13
1	18c	X.gra	1.56366	2.44504	40	12.7324	0.0127324	1	8
1	18d	X.gra	3.85252	14.8419	33	10.5042	0.00866599	1	12
1	19a	N.fru	2.52533	6.37728	581.4	185.065	2.68993	1	7	0	1	1	0	0
1	19b	N.fru	0.770563	0.593768	170	54.1127	0.229979	1	6
1	19c	R.api	3.72546	13.8791	16	5.09296	0.00203718	1	7
0	19d
1	20a	R.api	4.14324	17.1664	90	28.6479	0.0644578	1	15	0	0	1	1	0
0	20b
1	20c	X.gra	1.86006	3.45982	163.4	52.0118	0.212468	1	13
1	20d	X.gra	2.81141	7.90402	70	22.2817	0.038993	1	14
80	= qt	mean d =	3.22529		m		% MST =	0	10.447	= mean h (m)								COMPLEXITY INDEX (mean h) =	238.58
66	= qn	De =	0.130064	0.130064	trees/m2		mean # stems in MST =	#DIV/0!	13	= modal h (m)								COMPLEXITY INDEX (modal h) =	296.884
14	= q0	De' =	0.107303	0.107303	trees/m2				18	= max h (m)								COMPLEXITY INDEX (max h) =	411.07
									5	= # species
DENSITY							BASAL AREA / DOMINANCE					FREQUENCY					I.V.	species rank
presence		# in total	De (stems/0.1ha)	Der			mean Ba (m2)	Ba by species (m2)	Dor			P	F	Fr
26	S.cas	0.393939	51.2375	39.3939	%	S.cas	0.0912538	4.67562	13.3145	%	S.cas	10	50	32.2581	%	S.cas	84.9665	2
16	N.fru	0.242424	31.5308	24.2424	%	N.fru	0.8219	25.9152	73.7971	%	N.fru	9	45	29.0323	%	N.fru	127.072	1
10	R.api	0.151515	19.7067	15.1515	%	R.api	0.0788692	1.55426	4.42596	%	R.api	4	20	12.9032	%	R.api	32.4807	4
10	X.gra	0.151515	19.7067	15.1515	%	X.gra	0.14039	2.76663	7.87836	%	X.gra	5	25	16.129	%	X.gra	39.1589	3
4	B.cyl	0.0606061	7.8827	6.06061	%	B.cyl	0.0260195	0.205104	0.584063	%	B.cyl	3	15	9.67742	%	B.cyl	16.3221	5
66		TOTAL	130.064	100	%		TOTAL	35.1168	100	%		TOTAL	155	100	%

## Sheet: Database Criteria
DATABASE CRITERIA (Do not modify !!!)
	Species		Stems
species 1	S.cas		>1
	Species
species 2	N.fru
	Species
species 3	R.api
	Species
species 4	X.gra
	Species
species 5	B.cyl
